# Supplementary material for: Diversity in the internal functional feeding elements of sympatric morphs of Arctic charr (Salvelinus alpinus)
Source: PLoS One. 2024 May 21;19(5):e0300359. doi: 10.1371/journal.pone.0300359 (PMC11108142; doi:10.1371/journal.pone.0300359)
Supplement: S1 Appendix — Numbers of individuals, average fork length (FL), weight and age and the standard deviation (SD) for length, weight and age of the 240 individuals. 1Fork length: Length from tip of snout to the posterior tip of middle caudal fin ray. Log: Natural logarithmic transformation. (CSV) [file pone.0300359.s001.csv]

Morph	Sex	N	FL (cm)	Weight (g)	Age (years)
LB	F	17	42.28 ± 7.01	944.29 ± 381.73	8.20 ± 1.61
	M	32	40.73 ± 6.33	844.66 ± 388.13	8.06 ± 2.20
	All	49	41.27 ± 6.54	879.23 ± 384.91	8.11 ± 2.01
SB	F	47	16.46 ± 4.36	59.77 ± 56.00	5.60 ± 1.36
	M	33	13.79 ± 2.88	30.91 ± 23.05	5.34 ± 2.04
	Unknown	2	14.70 ± 1.70	34.36 ± 13.38	4.00 ± 0.00
	All	82	15.34 ± 3.97	47.54 ± 46.87	5.46 ± 1.66
PL	F	23	22.47 ± 3.30	106.49 ± 59.02	6.87 ± 1.22
	M	38	16.75 ± 3.31	52.90 ± 33.01	5.14 ± 1.00
	All	61	18.91 ± 4.31	73.10 ± 51.33	5.80 ± 1.38
PI	F	14	38.25 ± 6.05	670.43 ± 337.38	8.93 ± 1.73
	M	34	38.19 ± 8.56	780.21 ± 597.28	8.61 ± 1.52
	All	48	38.20 ± 7.84	748.19 ± 533.39	8.70 ± 1.57
All	F	101	25.19 ± 11.61	303.94 ± 407.21	6.78 ± 1.90
	M	137	26.96 ± 13.38	413.04 ± 520.13	6.74 ± 2.32
	All	240	26.11 ± 12.66	363.97 ± 476.59	6.73 ± 2.16
1Fork length: length from tip of snout to the posterior tip of middle caudal fin ray
