# Supplementary material for: Diversity in the internal functional feeding elements of sympatric morphs of Arctic charr (Salvelinus alpinus)
Source: PLoS One. 2024 May 21;19(5):e0300359. doi: 10.1371/journal.pone.0300359 (PMC11108142; doi:10.1371/journal.pone.0300359)
Supplement: S2 Appendix — (CSV) [file pone.0300359.s002.csv]

Landmark(s)	Details on placement and rationale
1, 2, 3, 4 and 22	Capture the curvature of the snout: 1 – intersection of upper jaw and snout; 2 – anterior-most point of snout; 3 – inflection of snout; 4 – notch of frontal bone; 22 – anterior-most point of lower jaw
5	Posterior end of skull, most postero-dorsal point of supraocciptal
6-S	Middle between LM 5 and 7, on predorsal surface
7 and 8	Location of insertion of the Dorsal fin (7 - anterior and 8- posterior)
9 and 10	Location of insertion of the Adipose fin (9 - anterior and 10- posterior)
11 and 14	Characterizes caudal peduncle depth. 11 – inflection of curve between adipose and Caudal fin (dorsal); 14 – inflection of curve between Anal fin and Caudal fin (ventral)
12	Posterior-most tip of the middle Caudal fin rays. Used to measure the fork length (FL) of the fish when paired with LM 2
13	End of Lateral line. Used to measure the standardized length (SL) of the fish, when paired with LM 2
15 and 16	Location of insertion of the Anal fin (15 – posterior and 16 – anterior)
17-S	Location of anterior insertion of the Pelvic fin
18-S and 19-S	Characterizes the curve of the ventral surface between the head and Pelvic fin. 18 – point of max body depth. 19 – midpoint between 18 and 20
20 and 21	Location of the branchiostegal rays (20 – posterior and 21 – anterior)
23	Location of center of pupil
24-S, 25-S, 26-S and 27-S	Characterize the eye location and size, landmarks placed on the orbital bones (24 – dorsal margin; 25 - posterior margin; 26 – ventral margin; 27 – anterior margin)
1, 28, 29 and 30	Characterizes the Maxilla.1 -anterior-most point of the bone; 28 - dorsal surface of the bone just beneath the eye; 29 - perpendicular to 28 on the ventral surface; 30 – posterior-most point of the bone
31	Location of the Preopercular bone, dorsal-most point of the bone
32 and 33	Location of the Opercular (dorsal-most point) and Subopercular bones (dorsal-most point)
34, 35 and 36	Characterizes the Lateral line, placed in reference to points on the back (34 is below 7, 35 below 8 and 36 below 9). Perpendicular to midline
37	Location of the Pectoral fin, dorso-anterior insertion
