# Supplementary material for: Diversity in the internal functional feeding elements of sympatric morphs of Arctic charr (Salvelinus alpinus)
Source: PLoS One. 2024 May 21;19(5):e0300359. doi: 10.1371/journal.pone.0300359 (PMC11108142; doi:10.1371/journal.pone.0300359)
Supplement: S3 Appendix — X-S indicates sliding landmark. See Fig 1D-1E for placement of landmarks on bones. (CSV) [file pone.0300359.s003.csv]

Bones	Landmark(s)	Details on placement and rationale
Dentary	1	Ventral tip of the mandibular symphysis.
	2	Anterior lingual palate, at the anterior base of the anterior-most tooth.
	3	Middle between LM 2 and 4, along surface of dorsal surface of lingual palate
	4	Posterior lingual palate, at the posterior base of the most posterior tooth
	5	Anterior base of the coronoid process. Along with LM 6, 7 and 8, used to characterize the coronoid process
	6	Dorso-anterior tip of coronoid process. Along with LM 5, 7 and 8, used to characterize the coronoid process
	7	Dorso-posterior tip of coronoid process. Along with LM 5, 6 and 8, used to characterize the coronoid process.
	8	Ventro-posterior tip of coronoid process. Along with LM 5, 6 and 7, used to characterize the coronoid process
	9	Inflection of the posterior margin of the medial wall, between LM 8 and 11
	10-S	Intersection of medial wall and ventral ridge, location on inflection between LM 9 and 11
	11,12 and 13	Used to characterize the shape of the most Posterior part of the ventral ridge and shelf, 11 - dorso-posterior tip of ventral shelf; 12 – posterior-most tip of ventral shelf; 13 - ventro-posterior tip of ventral shelf
	14-S	Capturing the ventral curve of the ventral shelf, placed in middle between LM 1 and 13
	15-S	Inflection of ventral shelf between LM 1 and 14
	16	Anterior intersection of the dorsal and ventral ridges
Articular - angular	1	Anterior-most tip of anterior process
	2	Inflection of curvature of dorsal margin of anterior process toward coronoid process. Characterize curvature of the anterior process dorsal margin, together with LM 3
	3	Intersection of anterior process dorsal margin and coronoid process. Characterizes curvature of the anterior process dorsal margin, together with LM 2
	4	Anterior-most tip of coronoid process
	5	Base of coronoid process, where curve changes between LM 4 and 6
	6	Anterior dorsal tip of quadrate facet
	7	Ventral-most point in depression of quadrate facet
	8	Posterior dorsal tip of quadrate facet
	9	Posterior-most point of retroarticular
	10	Ventro-posterior tip of retroarticular
	11	Anterior process of retroarticular
	12	Intersection between anterior process of retroarticular and anterior process of Articular-angular
	13-S	Minor inflection on ventral surface of anterior process. Characterizes ventral surface curvature of anterior process, together with LM 14.
	14-S	Main inflection on ventral surface of anterior process. Characterizes ventral surface curvature of anterior process, together with LM 13.
	15	Anterior tip of the quadrate facet, at the base of the Articular-angular ‘wing’ (thin ossification connecting anterior process and coronoid process)
Quadrate	1	Anterior-most tip of the dorsal margin
	2	Middle between LM 1 and 3
	3	Posterior-most tip of the dorsal margin
	4-S	Inflection of the symplectic incisure (intersection of body and preopercular process)
	5	Posterior-most tip of preopercular process
	6	Ventral base of the preopercular process
	7	Inflection of the preopercular base, ventro-posterior-most point between LM 6 and 8
	8	Intersection of lateral condyle and base of preopercular process,
	9	Ventral-most point on lateral condyle
	10	Intersection of lateral and medial condyles
	11	Anterior-most tip of medial condyle
	12	Intersection of body and medial condyle
	13	Intersection of body and lateral condyle, middle point between LM 10 and 12, placed on the body.
Premaxilla	1	Ventral surface of the posterior limb, placed at the posterior base of the posterior-most tooth
	2	Dorso-posterior tip of the posterior limb
	3	Ventral inflection at the intersection of the posterior limb and ascending limb
	4	Dorsal inflection at the intersection of the posterior limb and ascending limb
	5	Posterior tip of the dorsal margin of the ascending limb
	6	Dorsal-most tip of the ascending process
	7	Anterior tip of the dorsal margin of the ascending limb
	8	Intersection of the ascending limb and anterior limb
	9	Dorsal tip of premaxillary symphysis
	10	Ventral surface of the anterior limb, placed at the anterior base of the anterior-most tooth
	11	Ventral surface of the posterior limb, perpendicular to LM 6
	12	Ventral surface of anterior limb, middle between LM 1 and 10
Maxilla	1	Dorsal inflection of the caudal lobe, between LM 2 and 5 Characterizes the curve of the caudal lobe, together with LM 2 and 3.
	2	Posterior-most tip of the caudal lobe. Characterizes the curve of the caudal lobe, together with LM 1 and 3.
	3	Ventral inflection of the caudal lobe, between LM 2 and 4. Characterizes the curve of the caudal lobe, together with LM 1 and 2.
	4	Posterior dental palate, at the posterior base of the most posterior tooth
	5	Point perpendicular to LM 4 on the dorsal surface of maxillary body
	6	Middle between LM 4 and 8, along dental palate
	7	Point perpendicular to LM 6 on the dorsal surface of maxillary body
	8	Anterior dental palate, at anterior base of the most anterior tooth
	9	Ventral base of maxillary neck. Characterizes the curves of maxillary head and neck, together with LM 10,11,12,13 and 14.
	10	Ventral inflection of the maxillary neck. Characterizes the curves of the maxillary head and neck, together with LM 9,11,12,13 and 14.
	11	Anterior-most point of the maxillary head. Characterizes the curves of the maxillary head and neck, together with LM 9,10,12,13 and 14
	12	Dorsal inflection of the maxillary head. Characterizes the curves of the maxillary head and neck, together with LM 9,10,11,13 and 14.
	13	Dorsal inflection of the maxillary neck. Characterizes the curves of the maxillary head and neck, together with LM 9,10,11,12 and 14.
	14	Dorsal base of the maxillary neck. Characterizes the curves of the maxillary head and neck, together with LM 9,10,11,12 and 13.
	15-S and 16-S	Characterize curvature of the dorsal ridge between LM 14 and 7. Both landmarks placed on curve inflections
	17-S	Inflection of the dorsal ridge between LM 7 and 5
Supramaxilla	1	Anterior-most tip of the bone
	2	Anterior base of the ventral protrusion
	3	Ventral-most tip of the ventral protrusion
	4	Posterior base of the ventral protrusion
	5	Posterior-most tip of the bone
	6	Point perpendicular to LM 3 on the dorsal surface
