# Supplementary material for: Diversity in the internal functional feeding elements of sympatric morphs of Arctic charr (Salvelinus alpinus)
Source: PLoS One. 2024 May 21;19(5):e0300359. doi: 10.1371/journal.pone.0300359 (PMC11108142; doi:10.1371/journal.pone.0300359)
Supplement: S5 Appendix — F = F-statistic, P = P—value, < 0.05 in bold. (CSV) [file pone.0300359.s005.csv]

Dataset		Morph Effect		Sex Effect		Morph x Sex Interaction effect
	N	F	P	F	P	F	P
Fork length (cm)	238	350.94	<< 0.001	14.39	0.0002	2.44	0.065
Loge weight (g)	238	381.28	<< 0.001	21.6	< 0.001	3.95	0.009
Age	231	56.75	<< 0.001	8.41	0.004	3	0.032
F = F-statistic, P = P - value, < 0.05 in bold.
