# Supplementary material for: Diversity in the internal functional feeding elements of sympatric morphs of Arctic charr (Salvelinus alpinus)
Source: PLoS One. 2024 May 21;19(5):e0300359. doi: 10.1371/journal.pone.0300359 (PMC11108142; doi:10.1371/journal.pone.0300359)
Supplement: S6 Appendix — * Despite the p-values, all R2 for the interaction term were small and no pairwise test of slope by morph were significant. R2 = coefficient of determination; F = F-statistic; Z = Z-statistic; P = P-value, < 0.008 in bold. (CSV) [file pone.0300359.s006.csv]

Dataset/bone	Loge FL Effect				Morph Effect				Morph x Loge FL Interaction effect
	R2	F	Z	P	R2	F	Z	P	R2	F	Z	P
Dentary	0.959	8103.99	16.30	0.001	0.010	29.50	6.81	0.001	0.003	8.26	3.67	0.001*
Articular-angular	0.967	9171.03	16.62	0.001	0.005	16.36	5.70	0.001	0.003	9.88	3.98	0.001*
Quadrate	0.966	9580.49	16.36	0.001	0.008	27.60	7.23	0.001	0.003	8.37	4.04	0.001*
Maxilla	0.964	8203.91	16.98	0.001	0.006	16.80	5.11	0.001	0.003	8.35	3.65	0.001*
Premaxilla	0.936	6398.61	15.73	0.001	0.026	59.00	8.51	0.001	0.004	8.99	3.90	0.001*
Supramaxilla	0.960	6879.78	14.84	0.001	0.008	18.3	5.53	0.001	0.001	2.77	1.66	0.050
* Despite the small p-values, the R2 were always small for the interaction term and no pairwise test of slope by morphs were significant.
R2 = coefficient of determination; F = F-statistic; Z = Z-statistic; P = P-value, ≤ 0.008 in bold.
