# Supplementary material for: Diversity in the internal functional feeding elements of sympatric morphs of Arctic charr (Salvelinus alpinus)
Source: PLoS One. 2024 May 21;19(5):e0300359. doi: 10.1371/journal.pone.0300359 (PMC11108142; doi:10.1371/journal.pone.0300359)
Supplement: S8 Appendix — Analysed with Procrustes ANOVA, testing for influence of sex and size (centroid size). R2 = coefficient of determination; F = F-statistic; Z = Z-statistic; P = P-value, ≤ 0.008 in bold. (CSV) [file pone.0300359.s008.csv]

Data	(a) Loge CS				(b) Sex
	R2	F	Z	P	R2	F	Z	P
Whole-body	0.157	39.59	6.9	0.001	0.037	9.28	4.19	0.001
Head	0.206	53.34	7.02	0.001	0.012	3.03	2.48	0.007
Dentary	0.235	73.98	5.35	0.001	0.015	4.87	2.64	0.003
Articular-angular	0.189	55.71	5.88	0.001	0.011	3.36	2.56	0.004
Quadrate	0.3	102.22	6.27	0.001	0.009	3.14	2.42	0.008
Premaxilla	0.165	47.93	7.76	0.001	0.023	6.58	4.37	0.001
Maxilla	0.198	59.45	7.83	0.001	0.019	5.65	3.36	0.001
Supramaxilla	0.098	25.16	6.1	0.001	0.018	4.59	2.8	0.003
R2 = coefficient of determination; F = F-statistic; Z = Z-statistic; P = P-value, ≤ 0.008 in bold.
