# Supplementary material for: Diversity in the internal functional feeding elements of sympatric morphs of Arctic charr (Salvelinus alpinus)
Source: PLoS One. 2024 May 21;19(5):e0300359. doi: 10.1371/journal.pone.0300359 (PMC11108142; doi:10.1371/journal.pone.0300359)
Supplement: S11 Appendix — Analysed with Procrustes ANCOVA. R2 = coefficient of determination; F = F-statistic; Z = Z-statistic; P = P-value, < 0.008 in bold. (CSV) [file pone.0300359.s011.csv]

Dataset/bone	Individual (id)				Replicates (rep)				Residuals
	R2	F	Z	P	R2	F	Z	P	R2
Dentary	0.948	20	25.6	0.001	0.004	14.95	4.66	0.001	0.047
Articular-angular	0.935	14.85	23.85	0.001	0.002	4.63	3.04	0.002	0.063
Quadrate	0.929	14.01	23.65	0.001	0.004	11.16	4.92	0.001	0.066
Maxilla	0.935	15.57	21.6	0.001	0.005	13.29	4.81	0.001	0.06
Premaxilla	0.898	9.15	28.92	0.001	0.004	7.24	4.92	0.001	0.098
Supramaxilla	0.901	9.34	14.7	0.001	0.002	3.92	2.32	0.008	0.096
R2 = coefficient of determination; F = F-statistic; Z = Z-statistic; P = P-value, < 0.008 in bold.
