# Supplementary material for: Diversity in the internal functional feeding elements of sympatric morphs of Arctic charr (Salvelinus alpinus)
Source: PLoS One. 2024 May 21;19(5):e0300359. doi: 10.1371/journal.pone.0300359 (PMC11108142; doi:10.1371/journal.pone.0300359)
Supplement: S13 Appendix — See also Fig 2 and S6 and S12 Appendices. (CSV) [file pone.0300359.s013.csv]

Bones	Morphs	Intercept	Slope	R2
Dentary	LB	-2.86	1.19	0.97
	SB	-1.90	0.91	0.97
	PL	-1.77	0.87	0.97
	PI	-2.59	1.16	0.97
Articular-angular	LB	-3.02	1.17	0.97
	SB	-2.09	0.92	0.97
	PL	-1.83	0.81	0.97
	PI	-2.67	1.10	0.97
Quadrate	LB	-3.38	1.05	0.98
	SB	-3.06	0.97	0.98
	PL	-2.83	0.85	0.98
	PI	-3.84	1.19	0.98
Premaxilla	LB	-4.31	1.20	0.96
	SB	-3.52	0.99	0.96
	PL	-3.53	0.92	0.96
	PI	-4.75	1.34	0.96
Maxilla	LB	-2.72	1.17	0.97
	SB	-1.96	0.95	0.97
	PL	-1.66	0.83	0.97
	PI	-2.59	1.16	0.97
Supramaxilla	LB	-3.91	1.15	0.97
	SB	-3.14	0.95	0.97
	PL	-3.12	0.91	0.97
	PI	-3.42	1.04	0.97
