# Supplementary material for: Diversity in the internal functional feeding elements of sympatric morphs of Arctic charr (Salvelinus alpinus)
Source: PLoS One. 2024 May 21;19(5):e0300359. doi: 10.1371/journal.pone.0300359 (PMC11108142; doi:10.1371/journal.pone.0300359)
Supplement: S14 Appendix — Based on a model assuming no difference in allometry by morphs. D = pairwise distances between means; UCL = upper confidence level; Z = Z-statistic; P-value < 0.008 in bold (Bonferroni). (CSV) [file pone.0300359.s014.csv]

Bones	Morph pairs	D-value	UCL (95%)	Z	P-value
Dentary	LB-PI	0.152	0.044	4.46	0.001
	SB-PL	0.003	0.036	-1.13	0.854
	LB-PL	0.0004	0.064	-2.23	0.988
	PI-SB	0.155	0.069	3.23	0.001
	LB-SB	0.003	0.072	-1.45	0.909
	PI-PL	0.152	0.059	3.54	0.001
Articular-angular	LB-PI	0.082	0.035	3.41	0.001
	SB-PL	0.046	0.031	2.45	0.002
	LB-PL	0.027	0.049	0.59	0.3
	PI-SB	0.063	0.054	1.87	0.024
	LB-SB	0.019	0.059	-0.07	0.543
	PI-PL	0.109	0.046	3.59	0.001
Quadrate	LB-PI	0.008	0.035	-0.55	0.714
	SB-PL	0.115	0.032	4.55	0.001
	LB-PL	0.081	0.053	2.37	0.006
	PI-SB	0.026	0.057	0.38	0.37
	LB-SB	0.034	0.059	0.66	0.271
	PI-PL	0.088	0.05	2.83	0.001
Premaxilla	LB-PI	0.05	0.054	1.44	0.073
	SB-PL	0.216	0.045	5.58	0.001
	LB-PL	0.133	0.081	2.59	0.002
	PI-SB	0.033	0.085	0.18	0.436
	LB-SB	0.084	0.09	1.5	0.066
	PI-PL	0.183	0.075	3.56	0.001
Maxilla	LB-PI	0.08	0.039	3.17	0.001
	SB-PL	0.053	0.035	2.4	0.005
	LB-PL	0.056	0.06	1.5	0.064
	PI-SB	0.084	0.065	2.13	0.012
	LB-SB	0.003	0.07	-1.43	0.913
	PI-PL	0.137	0.051	3.52	0.001
Supramaxilla	LB-PI	0.083	0.039	3.1	0.001
	SB-PL	0.081	0.036	3.22	0.001
	LB-PL	0.042	0.064	0.98	0.181
	PI-SB	0.044	0.068	0.86	0.198
	LB-SB	0.039	0.071	0.63	0.275
	PI-PL	0.125	0.057	3.2	0.002
D = pairwise distances between means; UCL = upper confidential level; Z = Z-statistic; P-value < 0.008 in bold.
