# Supplementary material for: Diversity in the internal functional feeding elements of sympatric morphs of Arctic charr (Salvelinus alpinus)
Source: PLoS One. 2024 May 21;19(5):e0300359. doi: 10.1371/journal.pone.0300359 (PMC11108142; doi:10.1371/journal.pone.0300359)
Supplement: S15 Appendix — Symbols indicate how morphs align, # for when morphs align along morphotype, * when morphs align along the size- gradient. Double Symbols (* or #) for prominent separation and symbol in brackets for minor. (CSV) [file pone.0300359.s015.csv]

Bones	PCs	Eigenvalues	Proportion of Variance	Cumulative Proportion
Dentary	PC 1 ##	0.0047	0.504	0.504
	PC 2 *	0.0012	0.128	0.632
	PC 3	0.0006	0.062	0.694
	PC 4	0.0006	0.059	0.752
	PC 5	0.0004	0.045	0.797
Articular-angular	PC 1 #*	0.0033	0.404	0.404
	PC 2 *	0.0012	0.142	0.546
	PC 3	0.0009	0.105	0.652
	PC 4	0.0006	0.077	0.729
	PC 5	0.0003	0.042	0.771
Quadrate	PC 1 **	0.0047	0.456	0.457
	PC 2 (*)	0.0012	0.112	0.569
	PC 3	0.0010	0.093	0.662
	PC 4	0.0007	0.068	0.730
	PC 5	0.0006	0.054	0.784
Premaxilla	PC 1 **	0.0049	0.261	0.261
	PC 2 ##	0.0039	0.209	0.470
	PC 3	0.0017	0.090	0.560
	PC 4	0.0015	0.078	0.638
	PC 5	0.0013	0.066	0.704
Maxilla	PC 1 **	0.0018	0.345	0.345
	PC 2 (*)	0.0013	0.242	0.587
	PC 3 #	0.0007	0.131	0.718
	PC 4	0.0003	0.054	0.771
	PC 5	0.0002	0.045	0.816
Supramaxilla	PC 1	0.0060	0.381	0.381
	PC 2 *	0.0040	0.252	0.633
	PC 3	0.0030	0.189	0.823
	PC 4 (*)	0.0016	0.102	0.925
	PC 5	0.0005	0.031	0.956
