# Supplementary material for: Diversity in the internal functional feeding elements of sympatric morphs of Arctic charr (Salvelinus alpinus)
Source: PLoS One. 2024 May 21;19(5):e0300359. doi: 10.1371/journal.pone.0300359 (PMC11108142; doi:10.1371/journal.pone.0300359)
Supplement: S16 Appendix — Following ANCOVA model with the interaction of size (bone centroid size) and morph. r = slope vector correlations; angle: Between the two vectors being compared; d = pairwise distances between means; UCL = upper confidence level; Z = Z-statistic; P-value, ≤ 0.008 in bold (Bonferroni correction). (CSV) [file pone.0300359.s016.csv]

Test	Morph pairs		r	angle	UCL (95%)	Z	P-value
Vector angles	LB-PI		0.420	65.153	44.882	3.09	0.003
	SB-PL		0.921	22.972	42.250	-0.85	0.823
	LB-PL		0.781	38.657	47.151	0.86	0.197
	PI-SB		0.513	59.107	38.999	3.38	0.001
	LB-SB		0.626	51.210	42.509	2.40	0.010
	PI-PL		0.470	61.942	44.132	3.04	0.003
				d	UCL (95%)	Z	P-value
Vector lengths	LB-PI		-	0.071	0.050	2.28	0.003
	SB-PL		-	0.043	0.041	1.66	0.037
	LB-PL		-	0.047	0.048	1.49	0.061
	PI-SB		-	0.019	0.038	0.45	0.348
	LB-SB		-	0.090	0.045	3.02	0.001
	PI-PL		-	0.024	0.045	0.66	0.279
r = slope vector correlations; angle: between the two vectors being compared; d = pairwise distances between means; UCL = upper confidence level; Z = Z-statistic; P-value, < 0.008 in bold (Bonferroni correction).
