# Supplementary material for: Diversity in the internal functional feeding elements of sympatric morphs of Arctic charr (Salvelinus alpinus)
Source: PLoS One. 2024 May 21;19(5):e0300359. doi: 10.1371/journal.pone.0300359 (PMC11108142; doi:10.1371/journal.pone.0300359)
Supplement: S17 Appendix — These bones had significant shape differences according to ANOVA model with main effects and interaction of morph by bone size. Used to verify results from ANOVA and test for true allometry (i.e., different group slopes). D = pairwise differences between vector lengths; UCL = upper confidence level; Z = Z-statistic; P-value, < 0.008 in bold. (CSV) [file pone.0300359.s017.csv]

Bones	Morph pairs	D	UCL (95%)	Z	P-value
Dentary	LB-PI	0.071	0.05	2.28	0.003
	PL-SB	0.043	0.041	1.66	0.037
	LB-PL	0.047	0.048	1.49	0.061
	PI-SB	0.019	0.038	0.45	0.348
	LB-SB	0.09	0.045	3.02	0.001
	PI-PL	0.024	0.045	0.66	0.279
Articular-angular	LB-PI	0.076	0.046	2.61	0.001
	PL-SB	0.021	0.044	0.53	0.322
	LB-PL	0.087	0.047	2.86	0.001
	PI-SB	0.032	0.039	1.23	0.116
	LB-SB	0.108	0.043	3.52	0.001
	PI-PL	0.01	0.045	-0.35	0.635
Premaxilla	LB-PI	0.031	0.058	0.59	0.295
	PL-SB	0.004	0.053	-1.23	0.877
	LB-PL	0.07	0.058	1.92	0.023
	PI-SB	0.044	0.048	1.4	0.07
	LB-SB	0.075	0.06	2.03	0.01
	PI-PL	0.039	0.054	1.06	0.157
Maxilla	LB-PI	0.035	0.038	1.42	0.083
	PL-SB	0.001	0.034	-1.91	0.97
	LB-PL	0.049	0.039	2.08	0.01
	PI-SB	0.015	0.03	0.54	0.333
	LB-SB	0.05	0.037	2.16	0.011
	PI-PL	0.014	0.036	0.28	0.41
Supramaxilla	LB-PI	0.079	0.078	1.6	0.049
	PL-SB	0.01	0.068	-0.74	0.771
	LB-PL	0.116	0.077	2.43	0.002
	PI-SB	0.047	0.067	1	0.171
	LB-SB	0.126	0.081	2.49	0.004
	PI-PL	0.037	0.073	0.59	0.29
D = pairwise differences between vector lengths; UCL = upper confidential level; Z = Z-statistic; P-value, < 0.008 in bold.
