# Supplementary material for: Diversity in the internal functional feeding elements of sympatric morphs of Arctic charr (Salvelinus alpinus)
Source: PLoS One. 2024 May 21;19(5):e0300359. doi: 10.1371/journal.pone.0300359 (PMC11108142; doi:10.1371/journal.pone.0300359)
Supplement: S18 Appendix — Used to verify results from ANOVA and test for true allometry (i.e., different group slopes). R = slope of vector correlation; UCL = upper confidence level; Z = Z-statistic; P-value < 0.008 in bold. (CSV) [file pone.0300359.s018.csv]

Bones	Morph pairs	R	Angle	UCL	Z	P-value
Dentary	LB-PI	0.42	65.153	44.882	3.09	0.003
	PL-SB	0.921	22.972	42.25	-0.85	0.823
	LB-PL	0.781	38.657	47.151	0.86	0.197
	PI-SB	0.513	59.107	38.999	3.38	0.001
	LB-SB	0.626	51.21	42.509	2.4	0.01
	PI-PL	0.47	61.942	44.132	3.04	0.003
Articular-angular	LB-PI	0.84	32.81	46.375	0.17	0.431
	PL-SB	0.857	31.044	44.361	0.18	0.42
	LB-PL	0.662	48.522	48.129	1.63	0.046
	PI-SB	0.77	39.629	41.35	1.5	0.067
	LB-SB	0.744	41.952	44.675	1.39	0.085
	PI-PL	0.662	48.55	45.035	2.01	0.021
Premaxilla	LB-PI	0.623	51.493	60.86	0.86	0.199
	PL-SB	0.654	49.123	56.735	0.93	0.185
	LB-PL	0.531	57.96	65.83	1.07	0.158
	PI-SB	0.114	83.44	52.954	4.18	0.001
	LB-SB	0.079	85.48	62.032	3	0.001
	PI-PL	0.475	61.594	58.634	1.88	0.029
Maxilla	LB-PI	0.545	56.948	71.236	0.9	0.189
	PL-SB	0.611	52.346	64.807	0.97	0.178
	LB-PL	0.728	43.227	73.504	-0.09	0.525
	PI-SB	0.124	82.87	59.338	2.78	0.003
	LB-SB	0.453	63.051	66.483	1.5	0.066
	PI-PL	0.546	56.873	66.917	1.07	0.153
Supramaxilla	LB-PI	0.951	17.948	102.73	-2.39	0.992
	PL-SB	-0.35	110.507	91.714	2.67	0.007
	LB-PL	0.217	77.454	99.746	0.8	0.234
	PI-SB	-0.165	99.489	90.038	1.97	0.022
	LB-SB	-0.188	100.864	95.853	1.83	0.025
	PI-PL	0.42	65.196	99.472	0.41	0.346
R = slope vector correlations; UCL = upper confidential level; Z = Z-statistic; P-value, < 0.008 in bold.
