# Supplementary material for: Diversity in the internal functional feeding elements of sympatric morphs of Arctic charr (Salvelinus alpinus)
Source: PLoS One. 2024 May 21;19(5):e0300359. doi: 10.1371/journal.pone.0300359 (PMC11108142; doi:10.1371/journal.pone.0300359)
Supplement: S20 Appendix — The six bones were compared using partial least squares (PLS), within anatomical regions (upper and lower jaws) and between regions. *Effect size of maxilla-supramaxilla were significantly higher than premaxilla-maxilla. **Effect size of dentary-maxilla and articular-angular were significantly higher than articular-angular-supramaxilla. (CSV) [file pone.0300359.s020.csv]

Comparison	Bones		r-PLS	Z	p-value
Lower Jaw	Dentary	Articular-angular	0.917	7.081	0.001
	Dentary	Quadrate	0.663	5.244	0.001
	Articular-angular	Quadrate	0.692	6.243	0.001
Upper Jaw	Premaxilla	Maxilla	0.683	7.774	0.001
	Premaxilla	Supramaxilla	0.541	6.579	0.001
	Maxilla	Supramaxilla	0.682	11.384*	0.001
Across Jaws	Dentary	Premaxilla	0.722	8.330	0.001
	Articular-angular	Premaxilla	0.724	7.388	0.001
	Quadrate	Premaxilla	0.694	6.063	0.001
	Dentary	Maxilla	0.775	6.917**	0.001
	Articular-angular	Maxilla	0.745	6.845**	0.001
	Quadrate	Maxilla	0.719	6.875	0.001
	Dentary	Supramaxilla	0.540	5.794	0.001
	Articular-angular	Supramaxilla	0.547	6.363	0.001
	Quadrate	Supramaxilla	0.550	5.410	0.001
*Effect size of maxilla-supramaxilla were significantly higher than premaxilla-maxilla
**Effect size of dentary-maxilla and articular-angular-maxilla were significantly higher than articular-angular-supramaxilla
